# Supplementary material for: Exploring Conformational Transitions in Biased and Balanced Ligand Binding of GLP-1R
Source: Molecules. 2025 Jul 31;30(15):3216. doi: 10.3390/molecules30153216 (PMC12348053; doi:10.3390/molecules30153216)
Supplement: Supplementary file 1 [file molecules-30-03216-s001.zip]

Archive with 1 entries (1 files):
- molecules-3729264-supplementary.pdf
